# Supplementary material for: Serum metabolomics profile identifies patients with community-acquired pneumonia infected by bacteria, fungi, and viruses
Source: Ann Med. 2024 Sep 16;56(1):2399320. doi: 10.1080/07853890.2024.2399320 (PMC11407381; doi:10.1080/07853890.2024.2399320)
Supplement: Supplemental Material [file IANN_A_2399320_SM4057.zip]

Archive with 9 entries (8 files):
- suppl_data/
- suppl_data/File S1.docx
- suppl_data/File S2.docx
- suppl_data/Table S1.xlsx
- suppl_data/Table S2.xlsx
- suppl_data/Table S3.docx
- suppl_data/Table S4.docx
- suppl_data/Table S5.docx
- suppl_data/~$ile S2.docx
