# Supplementary material for: Serum metabolomics profile identifies patients with community-acquired pneumonia infected by bacteria, fungi, and viruses
Source: Ann Med. 2024 Sep 16;56(1):2399320. doi: 10.1080/07853890.2024.2399320 (PMC11407381; doi:10.1080/07853890.2024.2399320)
Supplement: Supplemental Material [file IANN_A_2399320_SM4057.zip › suppl_data/Table S2.xlsx]

## Sheet: BH
							B-CAP/HC
No.	compound	MODE	m/z (Expected)	RT	Library Score (%)	m/z (Delta (ppm))	VIP	FDR	FC	Match HMDB
1	3-Indolepropionic acid	neg	188.072	5.78571	62	-1.29754	3.51837	0.000580517	0.114561	HMDB0002302
2	Glycineamideribotide	neg	285.049	8.92563	90	13.137	2.20563	0.00189701	0.147827	HMDB0002022
3	Adipic acid	neg	145.051	8.91424	40	-1.49129	1.90666	0.00120644	0.207598	HMDB0000448
4	Hippuric acid	pos	180.066	2.50139	37	-5.94299	2.76714	0.00532404	0.227765	HMDB0000714
5	Indoleacrylic acid	neg	186.056	5.8288	33	-1.20221	2.05039	0.0085803	0.232874	HMDB0000734
6	2-Hydroxypyridine	pos	96.0444	2.32043	32	-3.2062	2.21386	0.00106496	0.240238	HMDB0013751
7	D-Glucaric acid	neg	209.03	0.912	49	-1.49854	2.06196	9.43835e-05	0.247246	HMDB0029881
8	D-saccharic acid	neg	209.03	0.912	49	0.989143	2.06196	9.43835e-05	0.247246	HMDB0000663
9	4,8-Dimethylnonanoyl carnitine	pos	330.264	4.873	62	-2.89074	1.83414	0.00460819	0.249337	HMDB0006202
10	prasterone sulfate	neg	367.158	7.26969	40	-0.273641	1.96489	0.00123682	0.262071	HMDB0001032
11	4-acetamidobutanoate/N-Butyrylglycine	pos	146.082	2.2818	54	-7.62676	1.72301	0.0101437	0.304281	HMDB0003681
12	Indoleacetic acid	neg	174.055	5.1559	40	1.68498	1.44662	0.00460819	0.317888	HMDB0000197
13	hippurate	neg	178.05	4.90773	100	1.88389	2.2161	0.0133996	0.320666	HMDB0000714
14	Indoleacetaldehyde	pos	160.076	6.40638	38	-4.18221	1.67049	0.0085803	0.333979	HMDB0001190
15	Serotonin	pos	177.102	6.40638	50	-3.21364	1.58766	0.0187168	0.33512	HMDB0000259
16	Canthaxanthin	pos	565.404	0.934922	N/A	4.8281	2.14643	0.00336517	0.365541	HMDB0003154
17	2,3-dihydroxybenzoate	neg	153.019	5.81337	40	-4.52878	2.33608	0.00120644	0.369254	HMDB0000397
18	3,4-dihydroxybenzoate	neg	153.019	5.81337	40	-4.52878	2.33608	0.00120644	0.369254	HMDB0001856
19	2,6-Dimethylheptanoyl carnitine	pos	302.233	5.10244	72	-4.25751	1.59214	0.0113914	0.38365	HMDB0006320
20	METHACHOLINE	pos	160.133	7.49235	78	-4.28555	1.88594	0.00460819	0.413448	HMDB0015654
21	Guanidineacetic acid	pos	118.062	9.78637	71	-2.74556	1.6886	0.00460819	0.416514	HMDB0000128
22	5-hydroxytryptophol	pos	178.086	8.19666	10	-3.38835	2.11841	0.0105116	0.448522	HMDB0001855
23	Bilirubin	pos	585.271	0.867414	95	-4.71187	1.03562	0.0106017	0.451063	HMDB0000054
24	Stearidonic acid(18:4)	neg	275.201	8.56868	11	1.0095	1.10017	0.0362633	0.488677	HMDB0006547
25	4-Hydroxyphenylpyruvic acid	pos	181.05	0.863096	11	2.3645	2.82056	0.0164038	0.49887	HMDB0000707
26	3-Methyl-2-oxovaleric acid	neg	129.056	4.21657	19	-1.02161	1.12139	0.00975488	0.546656	HMDB0000491
27	Ketoleucine	neg	129.055	4.22725	31	3.24012	1.12139	0.00975488	0.546656	HMDB0000695
28	3alpha,7alpha-Dihydroxy-5beta-cholestanate	pos	435.347	0.870271	N/A	-3.45603	1.23292	0.0212796	0.570055	HMDB0000359
29	17a,21-Dihydroxypreg-nenolone	pos	349.237	0.889881	N/A	-0.889864	1.60775	0.0269049	0.572917	HMDB0006762
30	PE(p38:5)	pos	750.544	5.14877	68	-4.9401	1.0425	0.00169067	0.578192	PE(p38:5)
31	Caproic acid	neg	253.217	9.02715	22	-1.588	1.02132	0.0474685	0.585439	HMDB0000535
32	L-Proline	pos	116.071	9.01704	40	-7.87679	1.17118	0.039293	0.593805	HMDB0000162
33	3a,7a-Dihydroxy-5b-cholestane	pos	405.373	0.880385	N/A	-4.51405	1.19077	0.0455701	0.599858	HMDB0006893
34	Arachidic acid(20:0)	neg	311.296	11.0202	20	-1.08956	1.14694	0.0113914	0.612958	HMDB0002212
35	Alpha-Linolenic acid	pos	279.232	0.904161	100	-4.05552	1.08126	0.0427179	0.632515	HMDB0001388
36	D-Glutamic acid	neg	146.045	0.914943	52	2.11165	1.40277	0.0144908	1.99528	HMDB0003339
37	L-glutamic acid	pos	148.061	10.33	84	-7.7096	1.40277	0.0144908	1.99528	HMDB0000148
38	3-Dehydro-L-gulonate/D-Glucuronic acid/galacturonic acid	neg	193.035	0.920876	20	-1.90756	1.25708	0.0474685	2.91081	HMDB0006334
39	N-Palmitoylsphingosine	pos	538.519	0.861898	N/A	-3.36893	1.6009	0.000139004	2.93843	HMDB0000790
40	LPS(18:0)	neg	524.299	9.28263	70	-1.84838	2.36669	0.0261184	4.16809	LPS(18:0)
41	N-alpha-acetyl-L-asparagine	pos	175.072	8.17416	23	-6.06879	1.3662	0.0475904	4.52866	N-alpha-acetyl-L-asparagine
42	Oleoyl Ethanolamide	pos	326.305	0.847059	34	-4.11626	2.00634	0.0162951	6.86447	HMDB0002088
43	Glycocholic acid	pos	466.316	7.08597	99	-3.67604	1.81999	0.0362633	8.74025	HMDB0000138
44	6-Hydroxyhexanoic acid	pos	133.086	1.53012	40	-3.77979	2.54999	0.00137913	16.6405	HMDB0012843
45	trehalose	neg	341.108	1.03443	78	0.365259	3.83037	0.00189926	1466.24	HMDB0000975

## Sheet: VH
							V-CAP/HC
No.	compound	MODE	m/z (Expected)	RT	Library Score (%)	m/z (Delta (ppm))	VIP	FDR	FC	Match HMDB
1	4-Hydroxyphenylpyruvic acid	pos	181.05	0.863096	11	2.3645	3.64469	0.00101382	0.0414733	HMDB0000707
2	3-Indolepropionic acid	neg	188.072	5.78571	62	-1.29754	2.61282	0.00051483	0.149236	HMDB0002302
3	2,3-dihydroxybenzoate	neg	153.019	5.81337	40	-4.52878	2.27322	0.000864237	0.246415	HMDB0000397
4	3,4-dihydroxybenzoate	neg	153.019	5.81337	40	-4.52878	2.27322	0.000864237	0.246415	HMDB0001856
5	4,8-Dimethylnonanoyl carnitine	pos	330.264	4.873	62	-2.89074	1.73993	0.00227992	0.253198	HMDB0006202
6	Hippuric acid	pos	180.066	2.50139	37	-5.94299	1.98954	0.0138807	0.271935	HMDB0000714
7	2,6-Dimethylheptanoyl carnitine	pos	302.233	5.10244	72	-4.25751	1.675	0.00535149	0.305695	HMDB0006320
8	Indoleacetic acid	neg	174.055	5.1559	40	1.68498	1.41484	0.00498204	0.319832	HMDB0000197
9	Trimethylamine N-oxide(TMAO)	pos	76.0762	6.08571	26	-9.63942	1.52997	0.0243595	0.344559	HMDB0000925
10	D-Glucaric acid	neg	209.03	0.912	49	-1.49854	1.75313	0.000864237	0.347815	HMDB0029881
11	D-saccharic acid	neg	209.03	0.912	49	0.989143	1.75313	0.000864237	0.347815	HMDB0000663
12	prasterone sulfate	neg	367.158	7.26969	40	-0.273641	1.80432	0.00267952	0.357905	HMDB0001032
13	Serotonin	pos	177.102	6.40638	50	-3.21364	1.51898	0.0103521	0.394213	HMDB0000259
14	hippurate	neg	178.05	4.90773	100	1.88389	1.62082	0.023617	0.399765	HMDB0000714
15	5-hydroxytryptophol	pos	178.086	8.19666	10	-3.38835	1.60287	0.00468987	0.399783	HMDB0001855
16	Glycerophosphocholine	pos	258.11	11.6502	80	-3.98225	1.03782	0.0209616	0.399872	HMDB0000086
17	Indoleacetaldehyde	pos	160.076	6.40638	38	-4.18221	1.41821	0.0196422	0.414316	HMDB0001190
18	Canthaxanthin	pos	565.404	0.934922	N/A	4.8281	1.66928	0.0060236	0.424725	HMDB0003154
19	Stearidonic acid(18:4)	neg	275.201	8.56868	11	1.0095	1.16087	0.0243338	0.462633	HMDB0006547
20	D-gluconate	neg	177.04	0.896586	42	1.33634	1.16894	0.0104786	0.471858	HMDB0000625
21	D-glucono-1,5-lactone	neg	177.04	0.896586	42	1.33634	1.16894	0.0104786	0.471858	HMDB0000150
22	Arachidic acid(20:0)	neg	311.296	11.0202	20	-1.08956	1.16755	0.0209616	0.491098	HMDB0002212
23	METHACHOLINE	pos	160.133	7.49235	78	-4.28555	1.13654	0.00658085	0.506244	HMDB0015654
24	Guanidineacetic acid	pos	118.062	9.78637	71	-2.74556	1.16497	0.0495255	0.594327	HMDB0000128
25	citrate	neg	191.019	0.90253	85	1.55234	1.04855	0.0138807	0.609749	HMDB0000094
26	isocitric acid	neg	191.019	0.90253	85	1.55234	1.04855	0.0138807	0.609749	HMDB0000193
27	PE(p38:5)	pos	750.544	5.14877	68	-4.9401	1.04883	0.000864237	0.616508	PE(p38:5)
28	LPI(18:2)-H	neg	595.289	8.66563	70	-0.326739	1.14957	0.0446099	1.49849	LPI(18:2)
29	LPG(18:1)-H	neg	509.289	9.16759	50	-2.21517	1.41139	0.0495255	1.68288	LPG(18:1)
30	9,12-Hexadecadienoylcarnitine	pos	396.311	4.66851	100	-5.38023	1.31059	0.0394507	1.79679	HMDB0013334
31	LPE(22:6)-H	neg	524.278	9.5386	100	-1.47567	1.40799	0.0206464	1.82181	HMDB0011496
32	cis-5-Tetradecenoylcarnitine	pos	370.295	4.74878	100	-4.08301	1.41088	0.0300025	1.99015	HMDB0002014
33	2-hydroxybutyric acid	neg	103.04	1.03052	57	4.10297	1.2284	0.00498204	2.19873	HMDB0000008
34	3-Hydroxybutyric acid	neg	103.04	1.02048	11	4.00592	1.2284	0.00498204	2.19873	HMDB0000357
35	alpha-hydroxyisobutyric acid	neg	103.04	1.03052	57	4.10297	1.2284	0.00498204	2.19873	HMDB0000729
36	Leukotriene F4	pos	569.289	3.47006	N/A	1.7364	1.35404	0.0373731	2.21637	HMDB0006465
37	N1-Acetylspermidine	pos	188.176	12.5308	60	-3.88343	1.60368	0.00142223	2.25475	HMDB0001276
38	D-Glutamic acid	neg	146.045	0.914943	52	2.11165	1.32152	0.00824824	2.3349	HMDB0003339
39	L-glutamic acid-neg	neg	146.045	0.912	77	2.11165	1.32152	0.00824824	2.3349	HMDB0000148
40	trans-Hexadec-2-enoyl carnitine	pos	398.327	4.70135	99	-3.99394	1.68008	0.0163199	2.4878	HMDB0006317
41	Elaidic carnitine,Vaccenyl carnitine	pos	426.358	4.6046	100	-4.18024	1.53673	0.0300025	2.53297	HMDB0006464
42	N-Palmitoylsphingosine	pos	538.519	0.861898	N/A	-3.36893	1.37557	0.000371641	2.54644	HMDB0000790
43	L-gamma-glutamyl-L-isoleucine/L-gamma-glutamyl-L-leucine	pos	#N/A	#N/A	#N/A	#N/A	1.32698	0.00824824	2.58553	HMDB11170
44	3-Methylglutarylcarnitine	pos	290.16	9.01003	50	-4.25049	1.60094	0.00824824	3.11467	HMDB0000552
45	Taurallocholic acid	neg	514.284	7.14686	24	-2.2066	1.56972	0.0416487	3.45359	HMDB0000922
46	Taurocholic acid	neg	514.284	7.14686	24	-2.2066	1.56972	0.0416487	3.45359	HMDB0000036
47	L-gamma-glutamyl-L-valine	pos	247.129	9.99303	44	-6.27016	1.55649	0.000864237	3.49605	HMDB11172
48	2-Hydroxypyridine	pos	96.0444	2.32043	32	-3.2062	1.39916	0.00949581	3.54719	HMDB0013751
49	Oleoyl Ethanolamide	pos	326.305	0.847059	34	-4.11626	2.02437	0.000371641	4.23549	HMDB0012088
50	16(17)-EpDPE	neg	343.228	8.1606	71	-1.46763	1.60583	0.0060236	5.69509	HMDB0013621
51	LPS(18:0)-H	neg	524.299	9.28263	70	-1.84838	2.21907	0.00623125	6.42894	LPS(18:0)
52	Inosine-neg	neg	267.073	2.44866	63	-1.53682	1.69776	0.0369412	7.13907	HMDB0000195
53	17?-hydroxyprogesterone	pos	331.227	0.836926	53	-2.27389	2.16531	0.0060236	14.768	HMDB0000375
54	Deoxycorticosterone	pos	331.227	0.836926	53	-2.27389	2.16531	0.0060236	14.768	HMDB0000016
55	6-Hydroxyhexanoic acid	pos	133.086	1.53012	40	-3.77979	2.02059	0.0232445	21.7154	HMDB0012843
56	trehalose	neg	341.108	1.03443	78	0.365259	3.32285	0.00428617	2862.67	HMDB0000975

## Sheet: FH
							F-CAP/HC
No.	compound	MODE	m/z (Expected)	RT	Library Score (%)	m/z (Delta (ppm))	VIP	FDR	FC	Match HMDB
1	4-Hydroxyphenylpyruvic acid	pos	181.05	0.863096	11	2.3645	3.83313	0.00112581	0.0366598	HMDB0000707
2	Hippuric acid	pos	180.066	2.50139	37	-5.94299	2.43357	0.00473687	0.144849	HMDB0000714
4	prasterone sulfate	neg	367.158	7.26969	40	-0.273641	1.7902	0.0104815	0.415641	HMDB0001032
5	D-Glucaric acid	neg	209.03	0.912	49	-1.49854	1.67675	0.00890981	0.427754	HMDB0029881
6	D-saccharic acid	neg	209.03	0.912	49	0.989143	1.67675	0.00890981	0.427754	HMDB0000663
7	5-hydroxytryptophol	pos	178.086	8.19666	10	-3.38835	1.88741	0.0071301	0.434901	HMDB0001855
8	2,3-dihydroxybenzoate	neg	153.019	5.81337	40	-4.52878	1.85645	0.0148357	0.469971	HMDB0000397
9	3,4-dihydroxybenzoate	neg	153.019	5.81337	40	-4.52878	1.85645	0.0148357	0.469971	HMDB0001856
10	Pipecolic acid	neg	128.071	1.4844	34	2.77596	1.16112	0.0241591	0.487621	HMDB0000070
11	Bilirubin	neg	585.271	0.867414	95	-4.71187	1.28221	0.0414063	0.518438	HMDB0000054
12	2-Hydroxypyridine	pos	96.0444	2.32043	32	-3.2062	2.07699	0.0067327	0.551536	HMDB0013751
13	3a,7a-Dihydroxy-5b-cholestane	pos	405.373	0.880385	N/A	-4.51405	1.49795	0.0241591	0.585444	HMDB0006893
14	Alpha-Linolenic acid	pos	279.232	0.904161	100	-4.05552	1.53579	0.0104815	0.593429	HMDB0001388
15	3-Methyl-2-oxovaleric acid	neg	129.056	4.21657	19	-1.02161	1.02967	0.0400462	0.628708	HMDB0000491
16	PE(p38:5)	pos	750.544	5.14877	68	-4.9401	1.3983	0.00451441	0.638354	PE(p38:5)
17	4-Hydroxybenzenesulfonic acid	neg	172.991	5.21815	36	-1.49262	1.77492	0.0067327	0.649019	4-Hydroxybenzenesulfonic acid
18	phenol sulfate	neg	172.991	5.21815	36	1.68674	1.77492	0.0067327	0.649019	HMDB0061112
19	Canthaxanthin	pos	565.404	0.934922	N/A	4.8281	1.47852	0.0268329	0.67522	HMDB0003154
20	PE(p38:6)	pos	748.528	5.18088	100	-4.92	1.2896	0.046708	0.701579	PE(p38:6)
21	FA(22:2)	neg	335.296	10.7794	N/A	-3.20937	1.07688	0.0119124	1.69214	FA(22:2)
22	L-Phenylalanine	neg	166.087	7.94759	90	-7.34271	1.02898	0.00194048	1.74588	HMDB0000159
23	Pyroglutamic acid	neg	128.035	1.00884	33	3.13292	1.03197	0.00635582	1.75735	HMDB0000267
24	fumarate	neg	115.003	0.903798	30	3.0048	1.04337	0.00851666	1.76547	HMDB0000134
25	gama-Aminobutryic acid	neg	104.071	9.26278	38	-3.28736	1.10879	0.000475293	1.84308	gama-Aminobutryic acid
26	lactate	neg	89.0239	0.968136	27	5.04544	1.06887	0.0120366	1.85841	HMDB0000190
27	alpha-Ketoglutaric acid	neg	145.014	0.910335	72	-1.38408	1.07379	0.0476169	1.86924	HMDB0000208
28	N-Acetylglutamic acid	neg	188.056	0.905652	56	-0.974771	1.21908	0.0142914	1.96834	HMDB0001138
29	2-hydroxybutyric acid	neg	103.04	1.03052	57	4.10297	1.01024	0.0268329	1.98594	HMDB0000008
30	3-Hydroxybutyric acid	neg	103.04	1.02048	11	4.00592	1.01024	0.0268329	1.98594	HMDB0000357
31	alpha-hydroxyisobutyric acid	neg	103.04	1.03052	57	4.10297	1.01024	0.0268329	1.98594	HMDB0000729
32	Eicosanoic acid(20:1)	neg	309.279	10.5874	4	0.389185	1.13938	0.0317492	2.10714	HMDB0002212
33	D-aspartate	neg	132.03	0.915853	61	2.71534	1.38507	9.08634e-05	2.13304	HMDB0006483
34	L-Aspartate	neg	132.03	0.922912	62	2.71534	1.38507	9.08634e-05	2.13304	HMDB0000191
35	Glycine	pos	76.0398	9.96541	48	-8.8462	1.07205	0.000494103	2.14595	HMDB0000123
36	L-Aspartic Acid	pos	134.045	10.9164	61	-7.60586	1.23385	0.000182708	2.29031	HMDB0000191
37	Malic acid	neg	133.014	0.903265	60	2.68213	1.29851	0.00260378	2.29403	HMDB0000744
38	Glutamylphenylalanine	pos	295.129	9.70465	54	0.857132	1.12289	0.0046505	2.32425	HMDB0029156
39	Oxypurinol	neg	153.041	5.62533	50	-4.83271	1.29817	0.00473687	2.39345	HMDB0000786
40	Xanthine	neg	153.041	5.62533	50	-7.51895	1.29817	0.00473687	2.39345	HMDB0000292
41	(S)-2-Methylmalate/2-Hydroxyglutarate/D-Arabinono-1,4-lactone	neg	147.03	0.897132	80	-1.56141	1.08439	0.0214423	2.43962	METPA0309
42	N6,N6,N6-Trimethyl-L-lysine	pos	189.16	12.8438	44	-3.72464	1.12362	0.000671204	2.51425	HMDB0001325
43	D-Glutamic acid	neg	146.045	0.914943	52	2.11165	1.64181	0.000107632	2.53069	HMDB0003339
44	L-glutamic acid	neg	148.061	10.33	84	-7.7096	1.64181	0.000107632	2.53069	HMDB0000148
45	DL-Stearoylcarnitine	pos	428.373	4.42191	37	-2.18608	1.2588	0.0163917	2.57304	HMDB0000848
46	N-acetylhistidine	pos	198.088	9.79524	55	-3.1226	1.0381	0.0067327	2.65402	HMDB0032055
47	L-Palmitoylcarnitine	pos	400.342	4.54695	100	-4.00325	1.09325	0.0176794	2.65419	HMDB0000222
48	L-gamma-glutamyl-L-valine	pos	247.129	9.99303	44	-6.27016	1.059	0.00340331	2.65918	HMDB11172
49	N-Palmitoylsphingosine	pos	538.519	0.861898	N/A	-3.36893	1.31667	0.000182708	2.75614	HMDB0000790
50	Hypoxanthine	pos	137.046	4.58101	79	-7.73153	1.27554	0.00189114	2.77231	HMDB0000157
51	Calcidiol	pos	401.341	4.58928	N/A	4.44153	1.17628	0.0163917	2.79477	HMDB0003550
52	Quinolinic acid	neg	166.015	0.909436	60	-1.67731	1.42143	0.00025614	2.83527	HMDB0000232
53	3-Hydroxyisovalerylcarnitine	pos	262.165	8.53013	70	-4.0439	1.13176	0.0196138	2.84387	HMDB0061189
54	L-Glutamic acid	pos	148.061	10.33	84	-7.7096	1.59726	3.82026e-06	2.95497	HMDB0000148
55	N1-Acetylspermidine	pos	188.176	12.5308	60	-3.88343	1.51768	0.00015343	3.23817	HMDB0001276
56	4-hydroxybenzoate	neg	137.024	5.00824	64	2.23067	2.36508	0.013421	3.33785	HMDB0000500
57	cis-5-Tetradecenoylcarnitine	pos	370.295	4.74878	100	-4.08301	1.04947	0.0393627	3.3795	HMDB0002014
58	Elaidic carnitine,Vaccenyl carnitine	pos	426.358	4.6046	100	-4.18024	1.31644	0.00500343	3.38448	HMDB0006464
59	Indole-5,6-quinone	pos	148.039	10.3228	90	7.04673	1.63999	0.000354443	3.41309	HMDB0006779
60	Methylmalonic acid	pos	119.034	4.58342	42	6.13222	1.46745	0.000464157	3.43227	HMDB0000202
61	Gamma Glutamylglutamic acid	neg	275.088	0.824556	75	-1.81513	1.90189	8.08623e-05	3.63256	HMDB11737
62	5,6-Epoxy-8,11,14-eicosatrienoic acid	neg	319.228	8.18781	N/A	-1.51346	1.8582	0.00365242	3.67228	HMDB0002190
63	Carnosine	pos	227.114	12.3593	56	-5.5731	1.36746	0.0119124	4.06334	HMDB0000033
64	16(17)-EpDPE	neg	343.228	8.1606	71	-1.46763	2.14242	0.000693708	4.33278	HMDB0013621
65	trans-Hexadec-2-enoyl carnitine	pos	398.327	4.70135	99	-3.99394	1.4561	0.0071301	4.34638	HMDB0006317
66	Hexanoylglycine	pos	174.113	9.07817	36	-6.30702	1.03395	0.0359486	4.73069	HMDB0000701
67	N-acetylleucine	pos	174.113	9.07817	36	-6.30702	1.03395	0.0359486	4.73069	HMDB0011756
68	3-Methylglutarylcarnitine	pos	290.16	9.01003	50	-4.25049	1.68663	0.000238395	5.16956	HMDB0000552
69	N-alpha-acetyl-L-asparagine	pos	175.072	8.17416	23	-6.06879	1.51524	0.00451441	5.26927	N-alpha-acetyl-L-asparagine
70	L-Homocitrulline	pos	190.119	10.2738	87	-6.72077	1.72076	0.00031751	5.77547	HMDB0000679
71	LPS(18:0)	neg	524.299	9.28263	70	-1.84838	2.97908	0.000693708	6.49884	LPS(18:0)
72	Inosine	pos	269.089	6.70072	82	-6.04908	1.45841	0.0286625	7.31811	HMDB0000195
73	Oleoyl Ethanolamide	pos	326.305	0.847059	34	-4.11626	1.82068	9.08634e-05	7.54384	HMDB0002088
74	LPS(18:1)	neg	522.284	8.94779	70	-1.40955	2.8512	0.000464157	8.14448	LPS(18:1)
75	17?-hydroxyprogesterone	pos	331.227	0.836926	53	-2.27389	1.9904	0.0159787	12.0569	HMDB0000375
76	Deoxycorticosterone	pos	331.227	0.836926	53	-2.27389	1.9904	0.0159787	12.0569	HMDB0000016
77	2-hydroxy-4-(methylthio)butyric acid	neg	149.027	1.53281	20	1.65677	1.54298	0.0119124	17.8123	HMDB37115
78	6-Hydroxyhexanoic acid	pos	133.086	1.53012	40	-3.77979	2.48694	0.00025614	20.5252	HMDB0012843
79	trehalose	neg	341.108	1.03443	78	0.365259	2.95894	0.00753592	1831.22	HMDB0000975
